# Supplementary material for: The Effect of Piceatannol from Passion Fruit (Passiflora edulis) Seeds on Metabolic Health in Humans
Source: Nutrients. 2017 Oct 18;9(10):1142. doi: 10.3390/nu9101142 (PMC5691758; doi:10.3390/nu9101142)
Supplement: Supplementary file 1 [file nutrients-09-01142-s001.zip]

Archive with 1 entries (1 files):
- nutrients-225260-supplementary.pdf
